# Supplementary material for: Indoor Air Quality including Respiratory Viruses
Source: Toxics. 2021 Oct 21;9(11):274. doi: 10.3390/toxics9110274 (PMC8626032; doi:10.3390/toxics9110274)
Supplement: Supplementary file 1 [file toxics-09-00274-s001.zip]

Archive with 1 entries (1 files):
- toxics-1412565-SI.pdf
